# Supplementary material for: Evolution of Phenotypic Variance Provides Insights into the Genetic Basis of Adaptation
Source: Genome Biol Evol. 2024 Apr 15;16(4):evae077. doi: 10.1093/gbe/evae077 (PMC11057206; doi:10.1093/gbe/evae077)
Supplement: evae077_Supplementary_Data [file evae077_supplementary_data.zip]

Archive with 2 entries (2 files):
- supplementary_information_v21.docx
- Supplementary_file_1.xlsx
