# Supplementary material for: Evolution of Phenotypic Variance Provides Insights into the Genetic Basis of Adaptation
Source: Genome Biol Evol. 2024 Apr 15;16(4):evae077. doi: 10.1093/gbe/evae077 (PMC11057206; doi:10.1093/gbe/evae077)
Supplement: evae077_Supplementary_Data [file evae077_supplementary_data.zip › Supplementary_file_1.xlsx]

## Sheet: Sheet1
Supplementray Table 1. Library information of the samples in this study
Sample	Evolutionary state	Population replicate	No.of individual	Library type	Lot number	Data resources
F1_1_1	ancestral	F1 family 1	1	RNA-Seq		this study
F1_1_2	ancestral	F1 family 1	2	RNA-Seq		this study
F1_1_3	ancestral	F1 family 1	3	RNA-Seq		this study
F1_2_1	ancestral	F1 family 2	1	RNA-Seq		this study
F1_2_2	ancestral	F1 family 2	2	RNA-Seq		this study
F1_2_3	ancestral	F1 family 2	3	RNA-Seq		this study
F1_3_1	ancestral	F1 family 3	1	RNA-Seq		this study
F1_3_2	ancestral	F1 family 3	2	RNA-Seq		this study
F1_3_3	ancestral	F1 family 3	3	RNA-Seq		this study
F1_3_4	ancestral	F1 family 3	4	RNA-Seq		this study
B_1_27	ancestral	27	1	RNA-Seq	20182046	Lai and Schlötterer (2021)
B_2_27	ancestral	27	2	RNA-Seq	20182046	Lai and Schlötterer (2021)
B_3_27	ancestral	27	3	RNA-Seq	20182046	Lai and Schlötterer (2021)
B_4_27	ancestral	27	4	RNA-Seq	20182046	Lai and Schlötterer (2021)
B_5_27	ancestral	27	5	RNA-Seq	20182046	Lai and Schlötterer (2021)
B_6_27	ancestral	27	6	RNA-Seq	20182046	Lai and Schlötterer (2021)
B_7_27	ancestral	27	7	RNA-Seq	20182046	Lai and Schlötterer (2021)
B_8_27	ancestral	27	8	RNA-Seq	20182046	Lai and Schlötterer (2021)
B_9_27	ancestral	27	9	RNA-Seq	20182046	Lai and Schlötterer (2021)
B_10_27	ancestral	27	10	RNA-Seq	20182046	Lai and Schlötterer (2021)
B_11_27	ancestral	27	11	RNA-Seq	20182046	Lai and Schlötterer (2021)
B_12_27	ancestral	27	12	RNA-Seq	20182046	Lai and Schlötterer (2021)
B_13_27	ancestral	27	13	RNA-Seq	20182046	Lai and Schlötterer (2021)
B_14_27	ancestral	27	14	RNA-Seq	20182046	Lai and Schlötterer (2021)
B_15_27	ancestral	27	15	RNA-Seq	20182046	Lai and Schlötterer (2021)
B_16_27	ancestral	27	16	RNA-Seq	20182046	Lai and Schlötterer (2021)
B_17_27	ancestral	27	17	RNA-Seq	20182046	Lai and Schlötterer (2021)
B_18_27	ancestral	27	18	RNA-Seq	20182046	Lai and Schlötterer (2021)
B_19_27	ancestral	27	19	RNA-Seq	20182046	Lai and Schlötterer (2021)
B_20_27	ancestral	27	20	RNA-Seq	20182046	Lai and Schlötterer (2021)
B_21_27	ancestral	27	21	RNA-Seq	20182046	Lai and Schlötterer (2021)
B_22_27	ancestral	27	22	RNA-Seq	20182046	Lai and Schlötterer (2021)
B_1_28	ancestral	28	1	RNA-Seq	20178099	Lai and Schlötterer (2021)
B_2_28	ancestral	28	2	RNA-Seq	20178099	Lai and Schlötterer (2021)
B_3_28	ancestral	28	3	RNA-Seq	20178099	Lai and Schlötterer (2021)
B_4_28	ancestral	28	4	RNA-Seq	20178099	Lai and Schlötterer (2021)
B_5_28	ancestral	28	5	RNA-Seq	20178099	Lai and Schlötterer (2021)
B_6_28	ancestral	28	6	RNA-Seq	20178099	Lai and Schlötterer (2021)
B_7_28	ancestral	28	7	RNA-Seq	20178099	Lai and Schlötterer (2021)
B_8_28	ancestral	28	8	RNA-Seq	20178099	Lai and Schlötterer (2021)
B_9_28	ancestral	28	9	RNA-Seq	20178099	Lai and Schlötterer (2021)
B_10_28	ancestral	28	10	RNA-Seq	20178099	Lai and Schlötterer (2021)
B_11_28	ancestral	28	11	RNA-Seq	20178099	Lai and Schlötterer (2021)
B_12_28	ancestral	28	12	RNA-Seq	20178099	Lai and Schlötterer (2021)
B_13_28	ancestral	28	13	RNA-Seq	20178099	Lai and Schlötterer (2021)
B_14_28	ancestral	28	14	RNA-Seq	20178099	Lai and Schlötterer (2021)
B_15_28	ancestral	28	15	RNA-Seq	20178099	Lai and Schlötterer (2021)
B_16_28	ancestral	28	16	RNA-Seq	20178099	Lai and Schlötterer (2021)
B_17_28	ancestral	28	17	RNA-Seq	20178099	Lai and Schlötterer (2021)
B_18_28	ancestral	28	18	RNA-Seq	20178099	Lai and Schlötterer (2021)
B_19_28	ancestral	28	19	RNA-Seq	20178099	Lai and Schlötterer (2021)
H_1_4	evolved	4	1	RNA-Seq	20182046	Lai and Schlötterer (2021)
H_2_4	evolved	4	2	RNA-Seq	20182046	Lai and Schlötterer (2021)
H_3_4	evolved	4	3	RNA-Seq	20182046	Lai and Schlötterer (2021)
H_4_4	evolved	4	4	RNA-Seq	20182046	Lai and Schlötterer (2021)
H_5_4	evolved	4	5	RNA-Seq	20182046	Lai and Schlötterer (2021)
H_6_4	evolved	4	6	RNA-Seq	20182046	Lai and Schlötterer (2021)
H_7_4	evolved	4	7	RNA-Seq	20182046	Lai and Schlötterer (2021)
H_8_4	evolved	4	8	RNA-Seq	20182046	Lai and Schlötterer (2021)
H_9_4	evolved	4	9	RNA-Seq	20182046	Lai and Schlötterer (2021)
H_10_4	evolved	4	10	RNA-Seq	20182046	Lai and Schlötterer (2021)
H_11_4	evolved	4	11	RNA-Seq	20182046	Lai and Schlötterer (2021)
H_12_4	evolved	4	12	RNA-Seq	20182046	Lai and Schlötterer (2021)
H_13_4	evolved	4	13	RNA-Seq	20182046	Lai and Schlötterer (2021)
H_14_4	evolved	4	14	RNA-Seq	20182046	Lai and Schlötterer (2021)
H_15_4	evolved	4	15	RNA-Seq	20182046	Lai and Schlötterer (2021)
H_16_4	evolved	4	16	RNA-Seq	20182046	Lai and Schlötterer (2021)
H_17_4	evolved	4	17	RNA-Seq	20182046	Lai and Schlötterer (2021)
H_18_4	evolved	4	18	RNA-Seq	20182046	Lai and Schlötterer (2021)
H_19_4	evolved	4	19	RNA-Seq	20182046	Lai and Schlötterer (2021)
H_20_4	evolved	4	20	RNA-Seq	20182046	Lai and Schlötterer (2021)
H_21_4	evolved	4	21	RNA-Seq	20182046	Lai and Schlötterer (2021)
H_1_9	evolved	9	1	RNA-Seq	20178099	Lai and Schlötterer (2021)
H_2_9	evolved	9	2	RNA-Seq	20178099	Lai and Schlötterer (2021)
H_3_9	evolved	9	3	RNA-Seq	20178099	Lai and Schlötterer (2021)
H_4_9	evolved	9	4	RNA-Seq	20178099	Lai and Schlötterer (2021)
H_5_9	evolved	9	5	RNA-Seq	20178099	Lai and Schlötterer (2021)
H_6_9	evolved	9	6	RNA-Seq	20178099	Lai and Schlötterer (2021)
H_7_9	evolved	9	7	RNA-Seq	20178099	Lai and Schlötterer (2021)
H_8_9	evolved	9	8	RNA-Seq	20178099	Lai and Schlötterer (2021)
H_9_9	evolved	9	9	RNA-Seq	20178099	Lai and Schlötterer (2021)
H_10_9	evolved	9	10	RNA-Seq	20178099	Lai and Schlötterer (2021)
H_11_9	evolved	9	11	RNA-Seq	20178099	Lai and Schlötterer (2021)
H_12_9	evolved	9	12	RNA-Seq	20178099	Lai and Schlötterer (2021)
H_13_9	evolved	9	13	RNA-Seq	20178099	Lai and Schlötterer (2021)
H_14_9	evolved	9	14	RNA-Seq	20178099	Lai and Schlötterer (2021)
H_15_9	evolved	9	15	RNA-Seq	20178099	Lai and Schlötterer (2021)
H_16_9	evolved	9	16	RNA-Seq	20178099	Lai and Schlötterer (2021)
H_17_9	evolved	9	17	RNA-Seq	20178099	Lai and Schlötterer (2021)
H_18_9	evolved	9	18	RNA-Seq	20178099	Lai and Schlötterer (2021)
H_19_9	evolved	9	19	RNA-Seq	20178099	Lai and Schlötterer (2021)
